# Supplementary material for: Healthy humans can be a source of antibodies countering COVID-19
Source: Bioengineered. 2022 May 21;13(5):12598–624. doi: 10.1080/21655979.2022.2076390 (PMC9275966; doi:10.1080/21655979.2022.2076390)
Supplement: Supplemental Material [file KBIE_A_2076390_SM0860.zip]

Archive with 4 entries (4 files):
- raw data .zip
- Raw data_microscopy.zip
- Supplementary figures.docx
- SUPPLEMENTARY TABLES (3).docx
